# Supplementary material for: Measles Infection Dose Responses: Insights from Mathematical Modeling
Source: Bull Math Biol. 2024 Jun 9;86(7):85. doi: 10.1007/s11538-024-01305-0 (PMC11162976; doi:10.1007/s11538-024-01305-0)
Supplement: Supplementary file 1 — (csv 1 KB) [file 11538_2024_1305_MOESM1_ESM.csv]

Infection_dose_TCID_50	Day_post_MV_infection	Viremia	Detection_limit
10000	0	0.3	0.3
10000	3	8.780e-01	0
10000	5	2.415e+00	0
10000	7	3.43	0
10000	9	3.114e+00	0
10000	11	8.610e-01	0
10000	14	0.3	0.3
10000	18	0.3	0.3
1000	0	0.3	0.3
1000	3	0.3	0.3
1000	5	9.403e-01	0
1000	7	2.479e+00	0
1000	9	3.3	0
1000	11	1.607e+00	0
1000	14	6.748e-01	0
1000	18	0.3	0.3
1001	0.00E+00	0.3	0.3
1001	3.00E+00	0.3	0.3
1001	5.00E+00	1.714e+00	0
1001	7.00E+00	3.492e+00	0
1001	9.00E+00	3.458e+00	0
1001	1.10E+01	2.015e+00	0
1001	1.40E+01	0.3	0.3
1001	1.80E+01	0.3	0.3
1002	0	0.3	0.3
1002	3.00E+00	0.3	0.3
1002	5.00E+00	1.436e+00	0
1002	7.00E+00	2.828e+00	0
1002	9.00E+00	2.461e+00	0
1002	1.10E+01	1.460e+00	0
1002	1.40E+01	0.3	0.3
1002	1.80E+01	0.3	0.3
100	0	0.3	0.3
100	3	0.3	0.3
100	5	1.503e+00	0
100	7	2.632e+00	0
100	9	3.3	0
100	11	2.173e+00	0
100	14	9.218e-01	0
100	18	0.3	0.3
10	0	0.3	0.3
10	3	0.3	0.3
10	5	1.030e+00	0
10	7	2.103e+00	0
10	9	3.3	0
10	11	3.037e+00	0
10	14	8.442e-01	0
10	18	0.3	0.3
1	0.00E+00	0.3	0.3
1	3.00E+00	0.3	0.3
1	6.00E+00	0.3	0.3
1	9.00E+00	1.062e+00	0
1	1.30E+01	3.43	0
1	1.70E+01	2.506e+00	0
